# Supplementary material for: In Silico Evaluation of Predicted Regulatory Interactions in Arabidopsis thaliana
Source: BMC Bioinformatics. 2009 Dec 21;10:435. doi: 10.1186/1471-2105-10-435 (PMC2803859; doi:10.1186/1471-2105-10-435)
Supplement: Additional file 1 — Supplementary file. Supplementary tables 1-11 [file 1471-2105-10-435-S1.XLS]

## Sheet: Supplemental Table 1
Method	Specificity	Sensitivity	PPV	NPV	F Measure	TP	FP	TN	FN
Pearson	0.92	0.06	0.62	0.32	0.11	217	132	1564	3280
Spearman	0.69	0.37	0.71	0.35	0.49	1297	527	1169	2200
≥ 1 CRE	0.92	0.95	0.96	0.9	0.96	3321	133	1563	176
CRE Over-Representation	0.94	0.07	0.71	0.33	0.13	241	99	1597	3256
Pearson + ≥ 1 CRE	0.92	0.06	0.63	0.32	0.11	214	128	1568	3283
Pearson + CRE Over-Representation	0.99	0.01	0.69	0.33	0.01	22	10	1686	3475
Spearman + ≥ 1 CRE	0.7	0.36	0.71	0.35	0.48	1253	507	1189	2244
Spearman + CRE Over-Representation	0.98	0.02	0.72	0.33	0.05	85	33	1663	3412
Supplemental Table 1: Summary of Statistics for Regulatory Predictions in Regulated Genes from the MIF1. Statistical analysis of this dataset shows a high specificity and positive predictive value for the regulatory target predictions of putative targets of MIF1 and a correspondingly low sensitivity and negative predictive value. An interesting exception is the ? 1 CRE method which has a high val…

## Sheet: Supplemental Table 2
Method	Specificity	Sensitivity	PPV	NPV	F Measure	TP	FP	TN	FN
Pearson	0.99	0.07	0.88	0.43	0.14	22	3	211	276
Spearman	0.77	0.24	0.6	0.42	0.35	73	49	165	225
≥ 1 CRE	0.07	0.96	0.59	0.52	0.73	285	200	14	13
Cis Over-Representation	0.99	0.04	0.86	0.43	0.08	12	2	212	286
Pearson + ≥ 1 CRE	0.99	0.07	0.88	0.43	0.13	21	3	211	277
Pearson + Cis Over-Representation	1	0.01	1	0.42	0.03	4	0	214	294
Spearman + ≥ 1 CRE	0.8	0.23	0.62	0.43	0.34	70	43	171	228
Spearman + Cis Over-Representation	1	0.01	1	0.42	0.03	4	0	214	294
Supplemental Table 2: Summary of Statistics for Regulatory Predictions in Regulated Genes from the ARR7 Dataset. Statistical analysis of this dataset shows a high specificity and positive predictive value for the prediction of ARR7 targets across all methods and a correspondingly low sensitivity and NPV. The negative predictive value for all methods is consistently higher than seen in other datas…

## Sheet: Supplemental Table 3
A
Method	Specificity	Sensitivity	PPV	NPV	F Measure	TP	FP	TN	FN
Pearson	0.93	0.11	0.91	0.14	0.2	775	73	1002	6106
Spearman	0.76	0.23	0.86	0.13	0.36	1594	261	814	5287
≥ 1 CRE	0.23	0.83	0.87	0.18	0.85	5733	823	252	1148
CRE Over-Representation	0.96	0.06	0.9	0.14	0.11	411	44	1031	6470
Pearson + ≥ 1 CRE	0.95	0.1	0.92	0.14	0.19	716	59	1016	6165
Pearson + CRE Over-Representation	0.99	0.01	0.89	0.14	0.03	96	8	1067	6785
Spearman + ≥ 1 CRE	0.57	0.22	0.93	0.14	0.36	1532	460	615	5349
Spearman + CRE Over-Representation	0.98	0.02	0.89	0.14	0.04	153	18	1057	6728
B
Method	Specificity	Sensitivity	PPV	NPV	F Measure	TP	FP	TN	FN
Pearson	0.91	0.12	0.9	0.14	0.2	793	93	1000	6070
Spearman	0.44	0.27	0.75	0.09	0.4	1846	607	486	5017
≥ 1 CRE	0.22	0.83	0.87	0.17	0.85	5704	852	241	1159
CRE Over-Representation	0.97	0.06	0.93	0.14	0.12	421	34	1059	6442
Pearson + ≥ 1 CRE	0.93	0.11	0.9	0.14	0.19	731	79	1014	6132
Pearson + CRE Over-Representation	1	0.02	0.94	0.14	0.03	106	5	1088	6757
Spearman + ≥ 1 CRE	0.54	0.23	0.94	0.14	0.37	1562	490	603	5301
Spearman + CRE Over-Representation	0.98	0.02	0.87	0.14	0.04	154	23	1070	6709
Supplemental Table 3: Summary of Statistics for Regulatory Predictions in Regulated Genes from WRKY11 and WRKY17 Datasets. Statistical analysis of this dataset shows a high specificity and positive predictive value for the putative regulatory target predictions for A) WRKY11 and B) WRKY17 across all methods and a correspondingly low sensitivity and negative predictive value for both of these tran…

## Sheet: Supplemental Table 4
Method	Specificity	Sensitivity	F Measure	PPV	NPV	TP	FP	TN	FN
Spearman	0.95	0.27	0.38	0.63	0.82	1369	804	16889	3749
≥ 1 CRE	0.12	0.96	0.38	0.24	0.91	4915	15596	2097	203
Cis Over.	0.96	0.05	0.09	0.29	0.78	279	672	17021	4839
Spearman + ≥ 1 CRE	0.95	0.26	0.36	0.61	0.82	1324	849	16844	3794
Spearman + Cis Over.	1	0.02	0.03	0.63	0.78	78	46	17647	5040
Supplemental Table 4: Summary of Statistics for MIF1 Whole Genome Regulatory Predictions. Statistical analysis of the MIF1 microarray dataset shows a higher specificity and positive predictive value for the regulatory target predictions based on Spearman correlation combined with either ?1 CRE detection or CRE overrepresentation and a correspondingly low sensitivity. The ?1 CRE and CRE over-repre…

## Sheet: Supplemental Table 5
Method	Specificity	Sensitivity	F Measure	PPV	NPV	TP	FP	TN	FN
Spearman	0.99	0.08	0.14	0.46	0.95	95	111	21554	1051
≥ 1 CRE	0.1	0.93	0.1	0.05	0.97	1071	19475	2190	75
Cis Over.	0.96	0.04	0.05	0.06	0.95	51	802	20863	1095
Spearman + ≥ 1 CRE	1	0.08	0.13	0.48	0.95	89	98	21567	1057
Spearman + Cis Over.	1	0.01	0.01	0.88	0.95	7	1	21664	1139
Supplemental Table 5: Summary of Statistics for ARR7 Whole Genome Regulatory Predictions. Statistical analysis of the ARR7 microarray dataset shows a higher specificity and positive predictive value for the regulatory target predictions based on Spearman correlation combined with either ≥1 CRE detection or CRE overrepresentation and a correspondingly low sensitivity. The CRE overrepresentation me…

## Sheet: Supplemental Table 6
A
Method	Specificity	Sensitivity	F Measure	PPV	NPV	TP	FP	TN	FN
Spearman	0.96	0.18	0.29	0.76	0.62	1657	512	12854	7788
≥ 1 CRE	0.29	0.82	0.58	0.45	0.7	7749	9479	3887	1696
Cis Over.	0.98	0.04	0.07	0.6	0.59	334	226	13140	9111
Spearman + ≥ 1 CRE	0.97	0.15	0.25	0.79	0.62	1430	385	12981	8015
Spearman + Cis Over.	1	0.01	0.02	0.88	0.59	97	13	13353	9348
B
Method	Specificity	Sensitivity	F Measure	PPV	NPV	TP	FP	TN	FN
Spearman	0.96	0.19	0.3	0.77	0.63	12980	1729	523	7579
1 Cis	0.29	0.82	0.58	0.44	0.71	3939	7664	9564	1644
Cis Over	0.98	0.04	0.07	0.59	0.6	13274	331	229	8977
Spearman + 1 Cis	0.54	0.23	0.35	0.79	0.63	13110	1473	393	7835
Spearman + Cis Over	1	0.01	0.02	0.86	0.59	13487	98	16	9210
Supplemental Table 6: Summary of Statistics for WRKY11 and WRKY17 Whole Genome Regulatory Predictions. Statistical analysis of the WRKY11 (A) and WRKY 17 (B) microarray dataset shows a higher specificity and positive predictive value for the regulatory target predictions based on Spearman correlation combined with either ? 1 CRE detection or CRE overrepresentation and a correspondingly low sensit…

## Sheet: Supplemental Table 7
A
Correlation Method	Specificity	Sensitivity	F Measure	PPV	NPV	TP	FP	TN	FN
Pearson	0.92	0.06	0.11	0.62	0.32	217	132	1564	3280
Spearman	0.69	0.37	0.49	0.71	0.35	1297	527	1169	2200
B
Correlation Method	Specificity	Sensitivity	F Measure	PPV	NPV	TP	FP	TN	FN
Pearson	0.99	0.01	0.01	0.67	0.33	22	11	1685	3475
Spearman	0.69	0.37	0.49	0.71	0.35	1297	527	1169	2200
Supplemental Table 7: Test of Correlation Prediction Methods in MIF1 microarray dataset. Comparison between the original (A) correlation results and correlation performed on transformed data (B) (see text) shows that the Spearman correlation is performing exactly as in the untransformed data due to the associations made based on correlation using ranking vs. linear correlation methods (Pearson co…

## Sheet: Supplemental Table 8
A
Correlation Method	Specificity	Sensitivity	F Measure	PPV	NPV	TP	FP	TN	FN
Pearson	0.99	0.07	0.14	0.88	0.43	22	3	211	276
Spearman	0.77	0.24	0.35	0.6	0.42	73	49	165	225
B
Correlation Method	Specificity	Sensitivity	F Measure	PPV	NPV	TP	FP	TN	FN
Pearson	NA	NA	NA	NA	NA	NA	NA	NA	NA
Spearman	0.77	0.24	0.35	0.6	0.42	73	49	165	225
Supplemental Table 8: Test of Correlation Prediction Methods in ARR7 microarray dataset. Comparison between the original (A) correlation results and correlation performed on transformed data (B) (see text) shows that the Spearman correlation is performing exactly as in the untransformed data due to the associations made based on correlation using ranking vs. linear correlation methods (Pearson co…

## Sheet: Supplemental Table 9
A
Correlation Method	Specificity	Sensitivity	F Measure	PPV	NPV	TP	FP	TN	FN
Pearson	0.93	0.11	0.2	0.91	0.14	775	73	1002	6106
Spearman	0.76	0.23	0.36	0.86	0.13	1594	261	814	5287
B
Correlation Method	Specificity	Sensitivity	F Measure	PPV	NPV	TP	FP	TN	FN
Pearson	0.98	0.05	0.09	0.95	0.14	329	18	1057	6552
Spearman	0.76	0.23	0.36	0.86	0.13	1594	261	814	5287
Supplemental Table 9: Test of Correlation Prediction Methods in WRKY11 microarray dataset. Comparison between the original (A) correlation results and correlation performed on transformed data (B) (see text) shows that the Spearman correlation is performing exactly as in the untransformed data due to the associations made based on correlation using ranking vs. linear correlation methods (Pearson …

## Sheet: Supplemental Table 10
A
Correlation Method	Specificity	Sensitivity	F Measure	PPV	NPV	TP	FP	TN	FN
Pearson	0.91	0.12	0.2	0.9	0.14	793	93	1000	6070
Spearman	0.44	0.27	0.4	0.75	0.09	1846	607	486	5017
B
Correlation Method	Specificity	Sensitivity	F Measure	PPV	NPV	TP	FP	TN	FN
Pearson	0.98	0.04	0.08	0.93	0.14	304	23	1070	6559
Spearman	0.44	0.27	0.4	0.75	0.09	1846	607	486	5017
Supplemental Table 10: Test of Correlation Prediction Methods in WRKY17 microarray dataset. Comparison between the original (A) correlation results and correlation performed on transformed data (B) (see text) shows that the Spearman correlation is performing exactly as in the untransformed data due to the associations made based on correlation using ranking vs. linear correlation methods (Pearson…

[truncated: 1 more sheets: Supplemental Table 11]
